# Supplementary material for: Towards a Survival-Based Cellular Assay for the Selection of Protease Inhibitors in Escherichia coli
Source: BioTech (Basel). 2025 Mar 7;14(1):16. doi: 10.3390/biotech14010016 (PMC11940102; doi:10.3390/biotech14010016)
Supplement: Supplementary file 1 [file biotech-14-00016-s001.zip]

Archive with 1 entries (1 files):
- biotech-3439147-supplementary.pdf
